# Supplementary material for: Limitations of the Boston Carpal Tunnel Questionnaire in Assessing Severity in a Homogeneous Occupational Cohort
Source: Life (Basel). 2025 Jan 20;15(1):132. doi: 10.3390/life15010132 (PMC11766517; doi:10.3390/life15010132)
Supplement: Supplementary file 1 [file life-15-00132-s001.zip]

Archive with 1 entries (1 files):
- life-3412355-supplementary.pdf
